# Supplementary material for: Amphibian and Reptile Road Mortality in Special Nature Reserve Obedska Bara, Serbia
Source: Animals (Basel). 2022 Feb 23;12(5):561. doi: 10.3390/ani12050561 (PMC8908848; doi:10.3390/ani12050561)
Supplement: Supplementary file 1 [file animals-12-00561-s001.zip]

Archive with 1 entries (1 files):
- animals-1578359-Figure S1.jpg
